# Supplementary material for: A Platform for Designing Genome-Based Personalized Immunotherapy or Vaccine against Cancer
Source: PLoS One. 2016 Nov 10;11(11):e0166372. doi: 10.1371/journal.pone.0166372 (PMC5104390; doi:10.1371/journal.pone.0166372)
Supplement: S2 Table — Each vaccine candidate is presented with number of unique neopeptide for each tissue of origin. (XLSX) [file pone.0166372.s003.xlsx]

## Sheet: Table S2
Target/Tissues	AUTONOMIC_GANGLIA	BILIARY_TRACT	BONE	BREAST	CENTRAL_NERVOUS_SYSTEM	ENDOMETRIUM	HAEMATOPOIETIC_AND_LYMPHOID_TISSUE	KIDNEY	LARGE_INTESTINE	LIVER	LUNG	OESOPHAGUS	OVARY	PANCREAS	PLEURA	PROSTATE	SALIVARY_GLAND	SKIN	SOFT_TISSUE	STOMACH	THYROID	UPPER_AERODIGESTIVE_TRACT	URINARY_TRACT
MLL3	9	0	9	72	53	259	218	44	418	18	277	27	93	52	0	122	0	78	18	89	44	30	61
PDE4DIP	158	33	151	178	187	223	304	142	347	160	320	142	169	160	149	127	118	194	151	223	160	185	178
PRKDC	58	41	48	77	59	306	181	59	287	58	200	58	63	50	41	43	41	104	108	103	59	50	50
AKAP9	18	9	27	36	9	201	117	37	213	9	108	27	72	27	9	21	9	54	45	124	18	9	18
TP53	18	40	42	199	198	137	589	18	200	108	808	258	235	223	9	57	75	169	103	171	45	86	108
GPR112	16	7	34	70	33	173	115	7	188	16	223	16	16	27	7	7	25	115	7	59	16	16	25
NF1	0	0	18	47	70	113	63	0	184	45	109	9	45	9	0	27	0	27	44	18	0	36	18
FBXW7	0	0	0	9	9	108	36	5	176	0	72	9	9	9	9	0	0	9	0	36	0	0	0
CTBP2	17	12	21	83	21	120	162	12	174	22	21	30	92	12	12	12	0	65	12	30	12	21	30
CHD1	26	8	8	8	17	63	35	8	171	17	98	17	73	8	8	40	0	16	17	17	8	17	33
ALPK2	14	7	14	23	14	58	170	14	165	25	180	14	92	23	32	41	16	50	28	32	7	14	32
ATM	9	0	0	36	9	125	126	18	163	36	207	27	63	38	0	0	0	27	18	66	0	27	27
PIK3CA	0	18	0	99	27	155	36	9	160	0	89	10	73	0	0	9	0	0	9	54	0	9	48
TNRC6B	1	36	10	37	19	250	167	1	153	1	91	1	66	1	1	30	1	1	1	10	1	64	19
CDH1	0	0	0	27	0	9	54	0	145	0	34	27	0	9	0	18	0	0	0	152	9	9	18
TNFAIP3	0	0	0	0	0	46	32	9	144	0	99	9	0	0	0	0	0	18	0	9	0	0	9
MYST4	9	0	0	46	27	122	62	0	143	0	81	18	27	9	0	21	0	54	0	9	0	45	27
FGFR3	0	0	0	9	0	27	112	0	142	0	9	9	37	0	0	0	0	18	0	9	0	0	27
MAML2	0	0	18	0	9	62	109	0	125	0	9	0	27	0	0	9	0	27	18	65	0	0	9
RECQL4	85	76	89	94	76	157	157	76	121	85	157	76	94	94	76	76	85	85	85	103	76	85	85
PDGFRA	0	0	0	9	9	90	62	0	109	0	108	27	9	0	0	18	0	23	0	9	0	9	18
AKAP12	13	8	8	26	26	101	74	8	108	17	97	25	16	8	8	43	8	43	17	35	8	35	8
BRAF	0	0	9	27	18	25	35	0	108	9	81	0	36	0	0	9	0	54	9	9	9	0	9
PTEN	0	0	0	73	115	135	173	0	107	9	68	1	72	0	0	18	9	44	10	39	0	9	27
MSH3	5	5	5	14	22	85	107	14	107	3	49	3	99	53	5	45	5	22	13	54	3	14	5
EGFR	0	0	0	9	36	54	63	0	104	9	87	19	18	9	0	0	0	27	0	0	0	0	0
CTNNB1	0	9	0	0	0	54	27	0	98	18	51	0	27	0	0	9	0	38	0	36	0	18	9
MYLK	25	7	16	16	34	126	88	7	97	41	88	16	52	25	0	9	16	43	7	30	7	25	7
ALK	9	9	0	9	18	27	60	36	90	0	131	27	102	24	0	0	0	54	9	25	9	9	0
KIT	0	0	18	9	0	36	45	9	90	0	51	18	9	18	0	0	0	9	0	18	0	0	0
SMAD4	18	28	0	16	18	36	18	0	90	0	9	9	47	127	0	0	0	9	0	36	0	18	0
FMN2	2	2	8	24	11	285	73	11	88	11	356	11	26	2	2	11	2	47	20	15	2	20	29
MSH6	9	0	9	0	0	131	85	9	87	9	43	9	2	28	0	13	0	36	0	29	9	0	21
RET	0	0	0	0	9	18	18	0	82	9	133	0	27	0	0	18	0	18	0	0	9	9	3
PIK3C2G	8	8	8	17	26	83	99	8	80	17	44	26	63	8	8	17	8	25	8	26	8	35	26
MET	0	0	9	9	18	81	54	9	78	9	63	27	9	9	0	0	0	18	9	38	0	0	9
JAK2	0	0	0	0	0	81	45	0	75	0	9	0	9	0	0	9	0	18	0	0	0	0	9
NF2	0	0	0	0	0	10	9	0	75	9	47	0	18	0	25	0	0	0	0	22	0	0	9
MAP3K1	1	1	1	32	10	102	72	1	73	9	28	10	19	10	1	1	1	1	10	10	1	1	1
MAP3K4	9	0	18	9	0	107	85	0	70	9	72	27	9	9	0	18	0	18	0	45	0	0	9
MLH1	0	0	0	18	9	47	18	54	68	0	36	0	11	18	0	9	0	9	0	0	0	18	9
FGFR2	0	9	0	18	0	73	18	18	62	0	36	0	0	9	9	0	0	18	0	9	0	9	0
CARD10	0	0	0	9	9	61	36	0	54	0	18	9	0	9	0	0	0	0	0	9	0	18	9
ERBB2	0	0	0	1	9	54	27	0	54	0	64	0	18	0	0	0	0	0	9	9	9	0	18
TSHR	0	0	0	9	9	9	9	0	54	0	72	18	18	0	0	9	0	9	0	9	18	9	9
FLT3	9	0	9	0	0	54	63	0	53	9	90	0	9	9	0	9	0	18	0	0	0	0	0
NR1H2	5	5	5	5	5	60	14	5	48	5	23	5	5	5	5	5	5	5	5	5	5	23	5
MSH2	0	0	0	9	18	84	34	0	45	36	33	0	26	9	0	9	0	9	9	14	0	0	0
CBL	0	0	0	9	11	36	27	0	45	0	55	9	9	0	0	0	0	0	0	15	0	9	0
AAK1	0	0	0	0	0	36	18	0	42	0	27	0	0	9	0	9	0	0	0	0	0	0	0
HSP90B1	5	5	5	23	14	68	18	5	37	5	23	5	5	5	5	0	0	14	5	5	5	14	14
NCOA3	0	0	0	0	0	73	54	0	36	9	36	9	18	27	0	7	9	18	0	0	0	9	0
MEN1	0	0	0	0	9	18	6	0	36	0	18	0	9	14	0	60	0	36	0	0	0	0	0
TTBK1	0	0	9	9	0	9	36	0	27	0	27	0	9	9	0	0	0	36	9	9	0	0	0
CREB3L2	7	7	7	7	7	25	25	7	25	7	7	16	7	16	7	7	7	7	7	86	7	7	7
NRAS	9	0	0	0	9	18	117	0	18	18	46	0	18	0	0	0	0	36	18	9	9	18	27
ABL1	0	0	9	25	10	36	57	0	18	0	21	9	2	18	0	0	9	9	0	18	0	18	18
GATA1	0	9	0	0	9	0	47	9	18	0	18	9	0	0	0	0	0	18	9	18	0	0	9
RB1	9	9	9	26	13	85	36	9	9	0	87	0	44	0	9	0	0	0	3	18	8	0	0
VHL	0	0	0	0	0	18	0	65	0	0	9	0	0	0	0	0	0	0	0	0	0	0	0
