# Supplementary material for: A Platform for Designing Genome-Based Personalized Immunotherapy or Vaccine against Cancer
Source: PLoS One. 2016 Nov 10;11(11):e0166372. doi: 10.1371/journal.pone.0166372 (PMC5104390; doi:10.1371/journal.pone.0166372)
Supplement: S3 Table — (XLSX) [file pone.0166372.s004.xlsx]

## Sheet: Table S3
Protein	Mutation	Epitope	Num_celllines	CTL epitope	ProPredI alleles	nHLAPred alleles	ProPred alleles	B cell epitope
ATM	p.F2839L	FRYFCMEKL	1	Y	9	11	9	Y
MET	p.L1158F	FSHPNVFSL	1	Y	2	17	10	Y
RECQL4	p.R1162H	FSSRAVAHI	1	Y	5	10	13	Y
MLL3	p.S925F	FTADISSNK	1	Y	3	4	13	Y
PRKDC	p.A895V	FVVPFREMK	1	Y	1	7	14	Y
TNRC6B	p.W749fs	IGKVLQVNL	1	Y	2	11	9	Y
ERBB2	p.R678Q	ILIKRQQQK	1	Y	9	6	13	Y
MLL3	p.I1311fs	IRKDSSGSF	1	Y	9	3	9	Y
NF2	p.I264V	IRNVSYSDK	1	Y	4	2	10	Y
GPR112	p.D2457N	IVNLANITI	1	Y	29	6	10	Y
CBL	p.D792H	LARRTLSHI	1	Y	2	9	11	Y
SMAD4	p.D537Y	LLYEVLHTM	1	Y	1	13	9	Y
TP53	p.Q331R	LRIRGRERF	1	Y	28	4	10	Y
RB1	p.Q444L	LRYKLGVRL	1	Y	19	11	10	Y
TP53	p.M246I	MGGINRRPI	2	Y	7	10	9	Y
TP53	p.M246I	MGGINRRPI	2	Y	7	10	9	Y
TP53	p.M246R	MGGRNRRPI	1	Y	15	10	10	Y
AKAP9	p.L133V	MRTGKPTNV	1	Y	9	4	11	Y
GPR112	p.S1570A	MSSIPVNNA	1	Y	8	2	10	Y
ATM	p.V1648F	MVKLFVNLL	1	Y	43	12	9	Y
PTEN	p.F241L	MYLEFPQPL	1	Y	3	12	9	Y
MYST4	p.L825fs	VEPFLFMSL	1	Y	4	15	9	Y
AKAP9	p.D3608V	VLRNMVMKL	1	Y	37	13	11	Y
PIK3C2G	p.T1353fs	VRTPLTMKL	1	Y	12	10	9	Y
NRAS	p.G13V	VVGAGVVGK	1	Y	34	4	16	Y
MSH6	p.V1232fs	VVKKNLLRL	1	Y	28	8	13	Y
KIT	p.A210V	VVPVVSVSK	1	Y	13	3	15	Y
FMN2	p.P913fs	WAYPLRPHF	2	Y	1	13	10	Y
FMN2	p.P983fs	WAYPLRPHF	2	Y	1	13	10	Y
TNRC6B	p.R292K	WRNVSGQDK	1	Y	5	3	10	Y
TNRC6B	p.D291N	WRNVSGQNR	2	Y	4	4	9	Y
TNRC6B	p.D291N	WRNVSGQNR	2	Y	4	4	9	Y
TNRC6B	p.T1734fs	WRPARTSQI	1	Y	30	7	13	Y
FGFR2	p.S252W	YHLDVVERW	2	Y	11	6	12	Y
FGFR2	p.S252W	YHLDVVERW	2	Y	11	6	12	Y
FMN2	p.T421I	YIKITTRQL	1	Y	20	7	10	Y
PRKDC	p.D2724Y	YLLRLRRRF	1	Y	20	5	10	Y
RET	p.R360W	YRLVLNWNL	1	Y	20	11	10	Y
FLT3	p.L168F	YTFRRPYFR	1	Y	4	9	11	Y
MAP3K1	p.D1170Y	YVNHNQKCK	1	Y	16	4	13	Y
