# Supplementary material for: A Platform for Designing Genome-Based Personalized Immunotherapy or Vaccine against Cancer
Source: PLoS One. 2016 Nov 10;11(11):e0166372. doi: 10.1371/journal.pone.0166372 (PMC5104390; doi:10.1371/journal.pone.0166372)
Supplement: S5 Table — The yellow cells present the number of neo-epitopes (HLA I). (XLSX) [file pone.0166372.s006.xlsx]

## Sheet: Table S5
	Number of unique cell lines
Gene	>=3	>=5	>=7	>=10	>15	Total Epitopes
PRKDC	839	839	838	836	835	834
RECQL4	684	684	679	672	672	316
GPR112	626	624	86	74	11	697
ALPK2	454	449	330	44	13	393
PIK3C2G	450	37	27	14	4	290
PDE4DIP	444	407	380	350	345	726
TP53	442	393	225	47	15	1485
AKAP9	417	80	58	25	8	642
CREB3L2	408	10	8	3	1	105
CHD1	310	45	33	14	3	355
CTBP2	263	49	29	19	8	371
MYLK	227	226	35	22	3	422
HSP90B1	208	18	12	4	0	126
MLL3	154	127	87	46	33	1085
PIK3CA	104	102	56	16	0	364
ATM	96	89	62	14	3	706
BRAF	95	92	19	3	1	246
PTEN	80	72	50	18	8	557
NF1	75	69	44	21	9	552
MSH3	73	54	35	27	26	243
MYST4	61	48	26	7	4	415
NRAS	61	33	13	2	0	125
FMN2	60	44	14	4	4	498
ALK	60	44	24	8	1	359
MSH6	60	44	29	4	2	348
AKAP12	54	41	30	11	3	277
TNRC6B	52	34	19	12	7	522
MAP3K4	51	48	24	7	4	345
FBXW7	50	46	25	8	5	274
EGFR	48	44	27	3	1	300
MET	47	44	18	3	1	290
PDGFRA	46	43	21	8	2	333
CTNNB1	45	34	10	2	0	211
MAP3K1	40	34	20	2	1	234
SMAD4	38	32	18	5	3	311
CDH1	38	30	16	5	3	270
FLT3	36	33	20	3	0	215
MAML2	35	25	13	5	4	239
RB1	34	30	20	5	2	243
KIT	34	32	23	3	0	226
MLH1	33	31	13	2	1	221
MSH2	33	29	14	3	2	194
RET	32	31	20	3	2	247
TNFAIP3	32	27	15	5	1	235
FGFR2	32	30	15	2	0	206
ERBB2	30	25	16	2	0	160
FGFR3	29	28	14	4	4	255
TSHR	29	28	22	1	0	204
ABL1	29	23	10	1	0	164
NCOA3	28	23	10	3	1	191
CARD10	27	26	14	1	0	169
JAK2	26	23	13	3	0	174
CBL	24	21	10	1	0	154
TTBK1	19	17	11	2	0	135
MEN1	17	14	6	2	1	131
GATA1	17	15	8	2	2	101
AAK1	14	10	5	1	1	86
NF2	13	13	8	5	5	150
NR1H2	11	11	9	4	1	83
VHL	10	10	5	2	0	67
