# Supplementary material for: A Platform for Designing Genome-Based Personalized Immunotherapy or Vaccine against Cancer
Source: PLoS One. 2016 Nov 10;11(11):e0166372. doi: 10.1371/journal.pone.0166372 (PMC5104390; doi:10.1371/journal.pone.0166372)
Supplement: S6 Table — The yellow cells present the number of neo-epitopes (HLA I). (XLSX) [file pone.0166372.s007.xlsx]

## Sheet: Table S6
	Number of unique cell lines
Gene	>=3	>=5	>=7	>=10	>15	Total Epitopes
PDE4DIP	354	343	342	194	184	154
FMN2	7	2	2	2	2	86
AKAP9	15	3	3	1	1	136
TNRC6B	11	6	4	3	1	96
PRKDC	836	836	70	20	0	212
RECQL4	677	671	30	3	0	77
TP53	108	27	8	4	0	387
MLL3	49	29	21	3	0	194
GPR112	37	8	2	1	0	140
ATM	36	9	2	0	0	196
MSH3	33	25	24	6	0	60
ALPK2	24	6	1	0	0	58
NF1	21	10	3	0	0	115
MAP3K4	18	4	1	0	0	93
CTBP2	17	2	1	0	0	84
PIK3CA	17	3	0	0	0	80
PTEN	15	6	3	2	0	114
RB1	15	5	0	0	0	82
MYLK	12	2	1	0	0	76
MSH6	11	3	1	0	0	77
TSHR	11	2	0	0	0	50
PDGFRA	10	4	2	0	0	79
ALK	10	0	0	0	0	67
KIT	10	2	1	1	0	62
CDH1	10	3	3	3	0	55
FGFR2	10	2	0	0	0	49
RET	10	1	0	0	0	49
MYST4	9	2	1	0	0	72
SMAD4	9	2	2	1	0	72
FGFR3	9	3	2	2	0	50
FLT3	8	1	0	0	0	48
PIK3C2G	7	2	2	2	0	69
MAP3K1	7	1	1	0	0	48
CARD10	7	1	0	0	0	46
TNFAIP3	7	1	1	1	0	45
JAK2	7	1	0	0	0	42
GATA1	7	0	0	0	0	24
CHD1	6	3	2	2	0	61
EGFR	6	1	0	0	0	56
MLH1	6	0	0	0	0	52
MAML2	6	3	0	0	0	43
MSH2	6	3	2	0	0	42
FBXW7	6	2	0	0	0	41
TTBK1	6	2	1	0	0	37
ERBB2	6	1	0	0	0	29
BRAF	5	0	0	0	0	37
MET	4	0	0	0	0	56
NCOA3	4	1	0	0	0	37
MEN1	4	1	1	0	0	29
ABL1	4	0	0	0	0	28
NF2	4	1	1	0	0	25
HSP90B1	4	0	0	0	0	22
CBL	3	0	0	0	0	28
NRAS	3	0	0	0	0	24
CREB3L2	2	2	1	0	0	19
NR1H2	2	0	0	0	0	10
AKAP12	1	0	0	0	0	30
CTNNB1	1	0	0	0	0	29
AAK1	1	1	1	0	0	16
VHL	0	0	0	0	0	9
