# Supplementary material for: A Platform for Designing Genome-Based Personalized Immunotherapy or Vaccine against Cancer
Source: PLoS One. 2016 Nov 10;11(11):e0166372. doi: 10.1371/journal.pone.0166372 (PMC5104390; doi:10.1371/journal.pone.0166372)
Supplement: S7 Table — The yellow cells present the number of neo-epitopes (HLA II). (XLSX) [file pone.0166372.s008.xlsx]

## Sheet: Table S7
	Number of unique cell lines
Gene	>=3	>=5	>=7	>=10	>15	Total Epitopes
PDE4DIP	200	187	184	184	148	131
MSH3	35	25	24	1	1	70
RECQL4	672	671	20	1	0	63
MLL3	47	29	13	2	0	202
PRKDC	85	37	10	5	0	226
TP53	92	10	6	2	0	355
TNRC6B	11	5	5	4	1	97
ATM	40	9	3	1	0	210
GPR112	38	9	3	0	0	148
PIK3C2G	18	7	3	2	2	101
SMAD4	7	3	3	2	1	79
CDH1	7	3	3	1	0	42
AKAP9	25	7	2	1	0	142
PTEN	22	5	2	0	0	121
RB1	14	5	2	0	0	74
MAP3K4	13	4	2	0	0	83
TSHR	11	4	2	0	0	67
CHD1	9	3	2	2	0	69
MYST4	11	3	2	1	0	81
PDGFRA	8	3	2	1	0	73
FGFR3	7	3	2	0	0	43
FMN2	7	2	2	2	2	108
MSH2	18	2	2	0	0	60
NF1	21	11	1	0	0	151
ALPK2	12	6	1	0	0	56
FBXW7	18	5	1	0	0	73
NF2	6	5	1	0	0	40
ERBB2	12	4	1	0	0	40
MSH6	11	2	1	0	0	69
MLH1	8	2	1	0	0	55
AAK1	1	1	1	1	0	16
MET	13	1	1	0	0	79
MEN1	4	1	1	0	0	30
TNFAIP3	4	1	1	0	0	39
CREB3L2	3	1	1	0	0	17
NRAS	14	5	0	0	0	47
JAK2	9	5	0	0	0	46
FGFR2	14	3	0	0	0	60
ALK	13	3	0	0	0	81
PIK3CA	18	2	0	0	0	81
GATA1	4	2	0	0	0	21
EGFR	14	1	0	0	0	59
FLT3	13	1	0	0	0	63
MYLK	10	1	0	0	0	64
CTNNB1	9	1	0	0	0	50
KIT	9	1	0	0	0	56
RET	8	1	0	0	0	45
CTBP2	6	1	0	0	0	62
BRAF	4	1	0	0	0	51
NR1H2	4	1	0	0	0	14
MAP3K1	3	1	0	0	0	41
VHL	3	1	0	0	0	18
AKAP12	11	0	0	0	0	39
MAML2	6	0	0	0	0	47
NCOA3	6	0	0	0	0	40
CBL	4	0	0	0	0	25
HSP90B1	4	0	0	0	0	28
ABL1	3	0	0	0	0	35
TTBK1	3	0	0	0	0	24
CARD10	2	0	0	0	0	29
