# Supplementary material for: A Platform for Designing Genome-Based Personalized Immunotherapy or Vaccine against Cancer
Source: PLoS One. 2016 Nov 10;11(11):e0166372. doi: 10.1371/journal.pone.0166372 (PMC5104390; doi:10.1371/journal.pone.0166372)
Supplement: S8 Table — The yellow cells present the number of neo-epitopes (BCE). (XLSX) [file pone.0166372.s009.xlsx]

## Sheet: Table S8
	Number of unique cell lines
Gene	>=1	>=3	>=5	>=10	>15	Total Epitopes
NR1H2	868	868	868	0	0	14
PDE4DIP	367	349	342	342	4	87
MLL3	89	53	23	1	0	155
TP53	165	45	23	0	0	174
RECQL4	676	673	14	1	0	37
MAML2	21	12	7	0	0	58
ALPK2	28	11	7	0	0	43
TNRC6B	27	16	6	1	0	77
CHD1	18	10	6	0	0	53
FMN2	32	8	4	2	2	89
PRKDC	836	18	4	0	0	63
PTEN	25	11	4	0	0	53
GPR112	29	10	3	0	0	59
MYLK	28	9	3	0	0	53
AKAP9	31	8	3	0	0	56
ATM	25	8	3	0	0	55
AKAP12	737	6	3	0	0	32
FGFR2	13	5	3	0	0	28
FGFR3	10	6	2	2	0	30
RET	14	6	2	1	0	43
CREB3L2	6	2	2	1	0	27
PIK3C2G	436	8	2	0	0	34
NF1	27	7	2	0	0	47
MYST4	19	7	2	0	0	38
CTBP2	24	5	2	0	0	39
CDH1	21	5	2	0	0	39
GATA1	8	3	2	0	0	22
JAK2	7	3	2	0	0	22
NF2	5	3	2	0	0	20
TNFAIP3	13	5	1	0	0	26
MAP3K1	10	4	1	0	0	23
TTBK1	10	3	1	0	0	22
CBL	10	3	1	0	0	20
CARD10	10	3	1	0	0	18
ERBB2	6	3	1	0	0	15
EGFR	8	2	1	0	0	17
MEN1	3	2	1	0	0	9
MSH6	42	14	0	0	0	39
MAP3K4	14	8	0	0	0	19
MSH3	32	4	0	0	0	17
KIT	10	4	0	0	0	20
SMAD4	6	4	0	0	0	16
ALK	14	3	0	0	0	27
MET	9	3	0	0	0	14
FBXW7	12	2	0	0	0	13
BRAF	10	2	0	0	0	19
PIK3CA	10	2	0	0	0	12
RB1	7	2	0	0	0	10
AAK1	5	2	0	0	0	12
TSHR	3	2	0	0	0	7
NCOA3	12	1	0	0	0	20
ABL1	12	1	0	0	0	18
MSH2	12	1	0	0	0	10
PDGFRA	9	1	0	0	0	17
MLH1	5	1	0	0	0	8
FLT3	10	0	0	0	0	9
HSP90B1	9	0	0	0	0	11
NRAS	5	0	0	0	0	5
CTNNB1	4	0	0	0	0	5
VHL	3	0	0	0	0	2
